# Supplementary material for: Contextual Association between Political Regime and Adolescent Suicide Risk in Korea: A 12-year Repeated Cross-Sectional Study from Korea
Source: Int J Environ Res Public Health. 2019 Mar 10;16(5):874. doi: 10.3390/ijerph16050874 (PMC6427480; doi:10.3390/ijerph16050874)
Supplement: Supplementary file 1 [file ijerph-16-00874-s001.zip]

Archive with 2 entries (2 files):
- supple-Figure.tif
- supplementary-Table.docx
